# Supplementary material for: Is Brazilian Jiu-Jitsu a Traumatic Sport? Survey on Italian Athletes’ Rehabilitation and Return to Sport
Source: J Funct Morphol Kinesiol. 2025 Jul 25;10(3):286. doi: 10.3390/jfmk10030286 (PMC12371911; doi:10.3390/jfmk10030286)
Supplement: Supplementary file 1 [file jfmk-10-00286-s001.zip]

Archive with 1 entries (1 files):
- jfmk-3673405-supplementary.pdf
